# Supplementary material for: Effect of Ultrasound Time on Structural and Gelling Properties of Pea, Lupin, and Rice Proteins
Source: Gels. 2025 Apr 4;11(4):270. doi: 10.3390/gels11040270 (PMC12026612; doi:10.3390/gels11040270)
Supplement: Supplementary file 1 [file gels-11-00270-s001.zip]

Archive with 1 entries (1 files):
- gels-3528952-supplementary.pdf
